# Supplementary material for: Exploring the determinants of risk behavior for transfusion transmissible infections among first-time blood donors in Mandalay General Hospital, Myanmar
Source: PLoS One. 2024 May 23;19(5):e0304134. doi: 10.1371/journal.pone.0304134 (PMC11115300; doi:10.1371/journal.pone.0304134)
Supplement: S1 Database — (XLSX) [file pone.0304134.s001.xlsx]

## Sheet: TTI
Age	Gender	Education	Occupation	Marital status	Hep B vaccine	Blood Group	k1	k2	k3	k4	k5	k6	k7	k8	k9	k10	k11	k12	k13	k14	k15	k16	k17	k18	k19	a1	a2	a3	a4	a5	a6	a7	a8	a9	a10	a11	b1	b2	b3	b4	b5	b6	b7	b8	b9	b10	b11	b12	b13
22	M	c	p	m	n	B	n	y	y	n	n	y	n	y	n	n	n	n	y	n	n	n	n	n	n	1	5	1	5	1	5	5	5	5	1	5	n	n	n	n	n	n	n	n	n	n	n	n	n
21	M	h	p	m	y	A	y	n	n	n	n	y	n	n	n	n	n	n	n	n	y	n	n	n	n	1	5	1	5	5	5	5	5	1	1	5	n	n	n	n	n	n	n	n	n	n	n	n	n
21	F	c	h	m	y	O	y	y	y	n	n	n	n	y	n	n	n	n	n	n	n	n	n	n	n	1	5	5	5	5	5	5	3	5	1	5	n	n	n	n	n	n	n	n	n	n	n	n	n
21	F	c	f	m	n	O	y	y	y	y	y	y	n	n	n	n	n	n	y	n	n	n	n	n	n	4	4	2	4	2	4	4	4	4	2	4	n	n	n	n	n	n	n	n	n	n	n	n	n
20	F	c	f	m	y	A	y	y	y	n	n	n	n	y	n	n	n	n	y	y	y	n	n	y	n	1	5	3	5	5	5	5	5	5	1	5	n	n	n	n	n	n	n	n	n	n	n	n	n
19	M	c	f	m	y	A	y	y	y	n	n	y	n	n	n	n	n	n	y	y	y	n	n	n	n	3	5	5	5	1	5	5	5	5	5	1	n	n	n	n	n	n	n	n	n	n	n	n	n
27	F	c	p	s	y	A	y	y	y	n	n	y	n	y	n	n	n	n	n	y	y	n	n	n	n	1	5	1	5	1	5	5	5	5	1	5	n	n	n	n	n	n	n	n	n	n	n	n	n
22	M	m	o	m	n	O	y	n	n	n	n	n	n	y	n	n	n	n	n	n	n	n	n	n	n	1	5	3	5	1	5	5	5	1	1	5	n	n	n	n	n	n	n	n	n	n	n	n	n
21	M	m	p	m	n	O	y	n	n	n	n	n	n	y	n	n	n	n	n	n	n	n	n	n	n	5	5	1	5	5	5	5	5	5	1	5	n	n	n	n	n	n	n	n	n	n	n	n	n
20	M	m	p	m	n	O	y	n	n	n	n	y	n	n	n	n	n	n	n	n	n	n	n	n	n	1	5	1	3	1	5	5	5	5	1	5	n	n	n	n	n	n	n	n	n	n	n	n	n
23	F	p	f	m	y	O	y	y	n	n	n	y	n	y	n	n	n	n	y	y	n	n	n	n	n	5	5	5	5	1	5	5	5	5	1	1	n	n	n	n	n	n	n	n	n	n	n	n	n
49	F	c	h	m	n	B	y	n	n	n	n	y	n	y	n	n	n	n	n	y	y	n	n	n	n	1	5	1	5	1	5	5	5	5	1	5	n	n	n	n	n	n	n	n	n	n	n	n	n
18	M	h	o	m	n	O	y	y	y	n	n	y	n	n	n	n	n	n	y	n	n	n	n	n	n	1	5	5	5	5	5	5	5	5	1	5	n	y	n	n	n	n	n	n	n	n	n	n	n
26	F	c	g	m	y	B	y	n	n	n	n	n	n	y	n	n	y	n	y	n	n	n	n	n	n	1	5	1	5	1	5	5	5	5	1	5	n	n	n	n	n	n	n	n	n	n	n	n	n
23	M	h	p	m	n	O	n	y	y	y	n	y	n	y	n	n	n	n	y	y	n	n	n	n	n	1	5	3	5	5	5	5	5	5	3	1	n	n	n	n	n	n	n	n	n	n	n	n	n
41	F	c	g	m	n	A	y	y	y	n	n	y	n	y	n	n	n	n	y	n	n	n	n	n	n	1	5	1	5	5	5	5	5	5	1	5	n	n	n	n	n	n	n	n	n	n	n	n	n
36	M	m	p	s	n	O	y	n	n	n	n	y	n	y	n	n	n	n	n	y	y	n	n	n	n	1	5	5	5	5	5	5	5	5	3	5	n	n	n	n	n	n	n	n	n	n	n	n	n
45	F	c	h	s	n	A	y	n	n	y	n	y	n	y	n	n	y	n	y	y	y	y	n	n	n	1	5	1	5	5	5	5	5	5	1	5	n	n	n	n	n	n	n	n	n	n	n	n	n
44	M	m	o	s	n	O	y	n	y	n	n	y	n	n	n	n	y	n	n	y	n	n	n	n	n	1	3	3	3	5	5	5	5	5	5	5	n	n	n	n	n	n	n	n	n	n	n	n	n
22	F	c	f	m	y	A	y	y	y	n	n	n	n	y	n	n	n	n	y	n	n	n	n	n	n	5	5	1	5	5	5	5	3	5	3	5	n	n	n	n	n	n	n	n	n	n	n	n	n
33	M	m	p	m	n	O	y	n	n	n	n	y	n	y	n	n	y	n	n	n	n	n	n	n	n	5	5	1	5	5	5	5	5	5	5	5	n	n	n	n	n	n	n	n	n	n	n	n	n
24	F	c	g	m	y	A	n	y	y	n	n	n	n	y	n	n	n	n	y	n	n	n	n	n	n	1	5	3	5	1	5	5	5	5	5	5	n	n	n	n	n	n	y	n	n	n	n	n	n
18	M	c	f	m	n	O	n	y	n	n	n	y	n	n	n	n	n	n	y	y	y	n	n	n	n	1	5	1	5	1	5	5	5	5	1	5	n	y	n	n	n	n	y	n	n	n	n	n	n
21	M	c	p	m	n	O	y	y	y	n	n	y	n	n	n	n	n	n	y	y	y	n	n	y	n	1	5	1	5	5	5	5	5	5	1	5	n	n	n	n	n	n	n	n	n	n	n	n	n
32	F	c	p	m	y	O	y	y	y	y	n	y	n	y	n	n	n	n	y	n	n	n	n	n	n	1	5	1	5	5	5	5	5	5	1	5	n	n	n	n	n	n	n	n	n	n	n	n	n
21	M	c	p	m	n	B	y	y	y	n	n	n	n	y	n	n	y	y	n	y	y	y	n	n	n	1	5	1	5	3	5	5	5	5	1	5	n	n	n	n	n	n	n	n	n	n	n	n	n
36	M	c	p	s	n	B	y	y	n	n	n	y	n	y	y	n	y	n	n	n	y	y	n	n	n	2	4	4	4	4	4	4	4	4	2	4	n	n	n	n	n	n	n	n	n	n	n	n	n
29	M	c	u	m	y	B	y	y	y	n	n	y	y	y	y	n	n	n	n	y	y	y	n	y	n	2	4	2	4	2	4	3	2	4	2	4	n	n	n	n	n	n	n	n	n	n	n	n	n
55	M	h	p	w	n	B	y	y	n	n	n	y	y	n	n	n	n	n	n	y	y	n	n	n	n	2	4	2	4	2	4	4	4	4	2	4	n	n	n	n	n	n	n	n	n	n	n	n	n
43	M	m	p	s	n	O	y	n	n	n	n	n	n	y	n	n	y	n	n	n	n	n	n	n	n	3	3	4	3	2	4	4	4	4	4	2	n	n	n	n	n	n	n	n	n	n	n	n	n
22	M	m	p	s	n	O	y	y	y	y	y	y	y	y	y	y	y	y	n	n	n	n	n	n	n	2	4	4	4	2	4	4	4	4	2	4	n	n	n	n	n	n	n	n	n	n	n	n	n
34	M	m	p	m	n	B	y	y	n	n	n	y	n	n	n	y	y	y	n	y	n	y	n	y	n	2	4	2	4	4	4	4	4	4	2	4	n	n	n	n	n	n	n	n	n	n	n	n	n
24	F	p	p	m	n	O	n	n	n	n	n	n	n	n	n	n	n	n	n	n	n	n	n	n	n	1	5	1	4	1	5	5	5	5	1	5	n	n	n	n	n	n	n	n	n	n	n	n	n
21	F	p	p	m	n	A	n	n	n	n	n	n	n	n	n	n	n	n	n	n	n	n	n	n	n	1	5	1	5	1	5	5	5	5	1	5	n	n	n	n	n	n	y	n	n	n	n	n	n
25	F	m	p	m	n	O	y	y	n	n	n	n	n	y	n	n	n	n	n	n	n	n	n	n	n	3	4	2	4	4	5	4	3	5	5	5	n	n	n	n	n	n	n	n	n	n	n	n	n
23	F	p	p	m	n	O	y	n	n	n	n	y	n	n	n	n	y	n	n	y	n	y	n	n	n	4	3	2	4	2	4	4	3	4	2	4	n	n	n	n	n	n	n	n	n	n	n	n	n
22	F	p	p	m	n	B	y	y	n	n	y	y	n	y	n	n	n	n	y	y	n	n	n	n	n	4	3	2	3	4	4	4	4	5	4	4	n	n	n	n	n	n	n	n	n	n	n	n	n
30	F	c	p	m	n	B	y	y	y	y	n	y	y	y	y	y	y	y	y	y	y	y	y	y	y	2	4	1	4	4	5	5	4	5	5	5	n	n	n	n	n	n	n	n	n	n	n	n	n
29	F	h	p	s	y	B	y	y	y	n	n	y	n	y	n	y	y	y	y	y	y	y	n	y	y	5	5	2	5	2	5	5	4	5	2	4	n	n	n	n	n	n	n	n	n	n	n	n	n
23	F	h	p	m	n	A	y	y	y	n	n	y	n	y	n	n	y	n	y	y	n	y	n	n	n	4	4	4	4	2	5	4	4	5	5	4	n	n	n	n	n	n	n	n	n	n	n	n	n
21	M	c	p	m	n	O	y	y	y	n	n	y	n	y	n	y	y	n	n	y	n	y	n	y	n	2	5	2	5	4	5	5	5	5	2	5	n	n	n	n	n	n	n	n	n	n	n	n	n
30	M	c	p	s	n	O	y	y	y	n	n	y	n	y	n	n	n	n	y	y	y	n	n	n	n	1	5	1	5	3	5	5	5	5	1	5	n	n	n	n	n	n	n	n	n	n	n	n	n
18	F	m	p	m	n	B	n	y	y	y	y	y	y	y	y	y	n	n	y	y	y	y	n	n	n	1	5	1	1	1	5	5	5	5	1	5	n	n	n	n	n	n	n	n	n	n	n	n	n
30	F	h	p	m	n	B	y	y	n	n	n	y	y	n	n	n	n	n	n	n	n	n	n	n	n	1	5	5	5	1	5	5	5	5	1	5	n	n	n	n	n	n	n	n	n	n	n	n	n
19	F	h	p	m	n	O	y	y	n	n	n	n	n	y	n	n	n	n	y	n	n	n	n	n	n	5	5	1	5	5	5	5	5	5	5	1	n	n	n	n	n	n	y	n	n	n	n	n	n
19	F	m	p	m	n	B	y	y	n	n	n	y	y	n	n	n	n	n	n	n	n	n	n	n	n	1	5	5	1	1	5	5	5	5	1	5	n	n	n	n	n	n	n	n	n	n	n	n	n
20	F	p	p	m	n	O	y	y	y	y	n	n	n	y	y	y	y	y	y	y	y	n	n	n	n	3	3	4	3	2	5	4	4	4	1	4	n	n	n	n	n	n	n	n	n	n	n	n	n
23	F	c	p	m	n	O	n	y	n	n	n	n	y	n	n	n	n	n	n	n	n	n	n	n	n	3	3	4	3	2	5	4	5	4	1	4	n	n	n	n	n	n	n	n	n	n	n	n	n
18	F	m	p	m	n	O	y	n	n	n	y	y	y	y	y	y	y	y	y	y	n	n	n	y	y	3	3	4	3	2	5	4	4	4	1	4	n	n	n	n	n	n	n	n	n	n	n	n	n
22	F	m	p	m	n	A	y	y	y	n	y	y	y	y	y	y	y	n	n	n	y	y	y	n	n	3	3	4	3	2	5	4	4	4	1	4	n	n	n	n	n	n	n	n	n	n	n	n	n
24	F	c	p	m	n	O	n	y	y	n	n	y	n	n	n	n	y	n	n	n	n	y	n	n	n	2	5	2	5	2	5	5	4	4	1	5	n	n	n	n	n	n	n	n	n	n	n	n	n
31	F	c	p	m	n	A	y	y	y	n	n	y	n	y	n	n	y	n	n	y	y	y	n	n	n	1	5	3	5	3	5	5	5	5	1	5	n	n	n	n	n	n	n	n	n	n	n	n	n
25	F	c	p	m	n	B	y	y	y	n	n	y	n	y	n	n	n	n	n	y	n	y	n	n	n	2	5	3	4	3	5	5	5	5	1	5	n	n	n	n	n	n	n	n	n	n	n	n	n
21	F	c	p	m	n	B	y	y	y	n	n	y	n	y	n	n	y	n	n	y	y	y	n	n	n	1	5	3	5	3	5	5	5	5	1	5	n	n	n	n	n	n	n	n	n	n	n	n	n
27	M	c	p	s	n	B	y	y	y	n	n	y	n	n	n	n	y	y	n	y	y	y	n	n	n	5	5	1	5	1	5	5	5	5	1	5	n	n	n	n	n	n	n	n	n	n	n	n	n
27	F	c	p	m	n	B	y	n	n	n	y	y	n	y	n	n	n	n	n	y	y	n	n	n	n	1	4	2	4	4	5	4	2	4	2	4	n	n	n	n	n	n	n	n	n	n	n	n	n
34	F	c	p	m	n	O	y	y	n	n	n	y	n	y	n	n	n	n	n	y	y	y	n	n	n	1	4	2	4	2	5	4	1	4	1	5	n	n	n	n	n	n	n	n	n	n	n	n	n
23	F	c	p	m	n	B	y	n	n	n	n	y	n	y	n	n	n	n	n	y	n	n	n	n	n	1	5	1	1	3	5	5	5	5	5	5	n	n	n	n	n	n	n	n	n	n	n	n	n
38	F	c	p	s	y	A	y	y	y	n	y	y	n	y	n	y	y	n	n	y	y	y	n	y	n	1	5	1	5	5	5	5	5	5	1	5	n	n	n	n	n	n	n	n	n	n	n	n	n
22	F	c	p	m	n	A	y	y	y	n	n	y	n	y	n	n	y	n	n	y	n	y	n	n	n	1	5	1	5	5	5	5	5	5	1	5	n	n	n	n	n	n	n	n	n	n	n	n	n
22	F	c	p	m	n	A	y	y	y	n	n	y	n	y	n	n	y	n	n	y	n	y	n	n	n	1	5	1	5	5	5	5	5	5	1	5	n	n	n	n	n	n	n	n	n	n	n	n	n
22	F	h	p	m	n	B	y	n	n	n	n	y	n	y	n	n	n	n	y	y	y	n	n	n	n	2	5	2	4	1	5	5	5	4	2	5	n	n	n	n	n	n	n	n	n	n	n	n	n
26	M	c	p	s	n	B	y	n	n	y	n	y	n	n	n	y	n	n	y	y	y	n	n	n	n	1	5	1	5	1	5	5	5	5	1	5	n	n	n	n	n	n	n	n	n	n	n	n	n
44	M	h	p	s	n	B	y	y	y	n	n	y	n	y	n	n	n	n	n	n	n	n	n	n	n	3	5	1	5	1	5	5	5	5	1	5	n	n	n	n	n	n	n	n	n	n	n	n	n
36	F	h	u	m	y	A	y	n	n	n	n	n	n	n	n	n	y	n	n	n	n	n	n	n	n	1	5	1	5	5	5	5	5	3	1	5	n	n	n	n	n	n	n	n	n	n	n	n	n
30	M	c	p	s	n	B	y	y	y	n	n	n	n	y	n	n	y	n	y	n	n	n	n	n	n	1	5	3	5	3	5	5	5	5	1	5	n	n	n	n	n	n	n	n	n	n	n	n	n
32	M	c	p	m	y	B	y	n	n	n	n	n	n	n	n	y	n	n	y	y	n	n	n	n	n	1	5	1	5	5	5	5	5	5	1	5	n	n	n	n	n	n	n	n	n	n	n	n	n
32	M	c	p	s	n	O	y	y	y	n	n	y	n	y	n	n	n	n	y	y	y	y	n	n	n	1	5	1	5	1	5	5	5	5	1	5	n	n	n	n	n	n	n	n	n	n	n	n	n
21	M	c	p	s	n	A	y	n	n	n	n	y	y	n	n	n	n	n	n	y	y	n	n	n	n	3	4	3	5	5	5	3	3	5	1	5	n	n	n	n	n	n	n	n	n	n	n	n	n
26	F	m	p	m	n	B	y	n	n	y	n	n	n	y	n	n	y	n	n	n	n	y	n	n	n	5	5	1	5	1	5	5	5	5	5	1	n	n	n	n	n	n	n	n	n	n	n	n	n
27	M	c	p	m	y	O	y	y	y	n	n	y	n	y	n	y	y	y	n	y	y	y	n	y	y	1	5	1	5	5	5	5	5	5	1	5	n	n	n	n	n	n	n	n	n	n	n	n	n
43	M	c	p	s	n	A	y	y	y	n	n	y	n	y	n	y	n	n	n	y	y	y	n	n	n	5	5	1	5	5	5	5	5	5	1	5	n	n	n	n	n	n	n	n	n	n	n	n	n
22	F	m	p	m	n	A	n	n	n	n	n	n	n	n	n	n	n	n	n	n	n	n	n	n	n	1	5	1	5	1	5	5	5	5	1	5	n	n	n	n	n	n	n	n	n	n	n	n	n
23	F	c	p	m	n	A	y	y	y	y	n	y	n	n	n	n	n	n	y	y	y	n	n	n	n	1	3	1	4	1	5	5	5	5	1	5	n	y	n	n	n	n	n	n	n	n	n	n	n
40	M	c	p	s	n	A	y	y	y	y	n	y	n	y	n	n	n	n	y	y	y	n	n	n	n	1	5	5	4	4	5	5	4	5	1	5	n	n	n	n	n	n	n	n	n	n	n	n	n
30	M	c	p	s	n	B	y	n	n	n	n	y	n	n	n	y	y	n	n	y	n	y	n	y	n	1	5	1	5	5	5	5	5	5	5	5	n	n	n	n	n	n	n	n	n	n	n	n	n
21	M	c	p	m	y	B	y	y	n	n	n	y	n	n	n	n	n	n	n	y	y	n	n	n	n	1	5	1	5	5	5	5	5	5	1	5	n	n	n	n	n	n	n	n	n	n	n	n	n
25	M	h	p	s	n	A	y	y	y	n	n	y	n	y	y	y	y	n	n	y	y	y	y	y	n	1	5	1	5	5	5	5	5	5	5	5	n	n	n	n	n	n	n	n	n	n	n	n	n
25	M	c	p	s	n	O	y	y	y	n	n	y	n	n	n	n	n	n	n	y	n	n	n	n	n	1	1	2	1	4	5	5	5	5	1	5	n	y	n	n	n	n	n	n	n	n	n	n	n
34	M	c	p	s	n	B	y	y	y	n	n	n	n	y	n	n	y	n	n	y	n	y	n	y	n	1	5	1	3	4	4	4	4	4	2	5	n	n	n	n	n	n	n	n	n	n	n	n	n
21	M	c	p	m	n	B	y	y	y	n	n	y	n	n	n	y	n	n	n	y	n	n	n	y	n	5	5	1	5	5	5	5	5	5	5	5	n	n	n	n	n	n	n	n	n	n	n	n	n
19	M	c	p	m	y	A	y	n	n	n	n	y	n	y	y	n	y	n	n	y	y	y	n	n	n	5	5	5	5	5	5	5	5	5	5	5	n	n	n	n	n	n	n	n	n	n	n	n	n
29	F	c	p	s	y	O	y	y	y	n	n	y	y	n	n	n	n	n	y	y	y	n	n	n	n	1	5	5	5	1	5	5	5	5	1	5	n	n	n	n	n	n	n	n	n	n	n	n	n
20	M	c	p	m	n	B	y	n	n	n	n	y	n	y	n	n	n	n	y	y	y	n	n	n	n	1	5	1	5	5	5	5	5	5	1	5	n	n	n	n	n	n	n	n	n	n	n	n	n
23	M	c	p	m	n	A	y	y	y	n	n	y	n	n	n	n	n	n	n	y	n	n	n	n	n	1	5	1	5	5	5	5	5	5	1	5	n	n	n	n	n	n	n	n	n	n	n	n	n
27	M	m	p	m	n	B	y	n	n	n	n	y	n	n	n	n	y	n	y	y	n	n	n	y	n	2	5	3	2	2	5	5	4	4	1	5	n	n	n	n	n	n	n	n	n	n	n	n	n
24	M	c	p	m	n	B	y	y	y	n	n	y	n	y	n	y	y	y	n	y	y	y	n	y	y	1	5	1	5	5	5	5	5	5	1	5	n	n	n	n	n	n	n	n	n	n	n	n	n
24	M	h	p	s	n	B	y	y	y	n	n	y	n	y	y	n	y	n	y	y	n	n	y	n	n	4	5	2	4	2	5	4	4	5	5	4	n	y	n	n	n	n	n	n	n	n	n	n	n
20	M	m	p	s	n	A	y	y	y	n	n	y	n	n	n	n	n	n	y	y	n	n	n	n	n	1	5	1	5	4	5	5	5	5	1	5	n	n	n	n	n	n	n	n	n	n	n	n	n
22	M	c	p	m	n	B	y	y	n	n	n	y	n	n	n	y	y	n	n	y	n	n	n	y	n	2	4	2	4	2	4	4	3	4	2	5	n	y	n	n	n	n	n	n	n	n	n	n	n
29	M	c	p	s	y	A	y	y	y	n	n	n	n	y	n	n	y	n	n	n	n	y	n	n	n	4	4	3	4	1	5	5	5	5	1	5	n	n	n	n	n	n	n	n	n	n	n	n	n
45	M	c	o	s	n	A	y	n	n	y	n	y	n	n	n	n	n	y	n	y	y	n	y	y	n	4	4	5	5	1	5	5	5	5	1	5	n	n	n	n	n	n	n	n	n	n	n	n	n
24	M	c	p	s	n	B	n	n	n	n	n	n	n	n	n	n	n	n	n	n	n	n	n	n	n	1	5	1	5	5	5	5	5	5	1	5	n	y	n	n	n	n	n	n	n	n	n	y	n
29	M	c	p	s	y	O	y	y	y	n	n	y	n	y	y	y	n	y	y	y	y	n	y	y	y	1	5	1	4	5	5	5	5	5	4	5	n	n	n	n	n	n	n	n	n	n	n	y	n
23	M	c	o	m	n	A	y	y	y	y	n	y	n	y	y	y	n	y	n	n	y	y	y	y	y	5	5	4	5	3	5	5	5	5	5	5	y	n	n	n	n	n	n	n	n	n	n	n	n
24	F	m	p	m	n	O	y	y	y	n	n	y	n	y	y	n	y	n	y	n	n	y	n	y	n	4	3	4	5	2	5	5	5	5	5	4	n	n	n	n	n	n	n	n	n	n	n	n	n
43	M	c	o	s	y	B	y	y	y	y	n	y	n	y	y	y	y	y	y	y	y	y	y	n	y	5	5	1	5	4	5	5	5	5	5	5	n	n	n	n	n	n	n	n	n	n	n	n	n
43	F	m	p	s	n	O	y	y	n	n	n	y	n	y	y	y	n	n	y	y	y	y	y	n	n	3	5	5	5	1	5	5	5	5	5	5	n	n	n	n	n	n	n	n	n	n	n	n	n
21	F	c	p	m	y	A	y	y	y	n	n	y	y	y	n	y	n	n	y	y	n	y	n	y	n	2	5	2	4	4	5	5	4	5	2	4	n	n	n	n	n	n	n	n	n	n	n	n	n
32	M	c	g	m	y	B	y	y	y	n	n	n	n	y	n	n	y	n	n	y	y	n	n	n	n	1	5	1	5	3	5	5	5	5	2	2	n	n	n	n	n	n	n	n	n	n	n	n	n
24	M	c	g	s	y	O	n	y	y	y	y	y	y	y	y	n	n	y	y	n	n	y	n	y	y	1	5	5	5	5	5	1	3	5	1	5	n	y	n	n	n	n	n	n	n	n	n	n	n
20	M	p	p	s	y	O	n	y	y	y	y	y	y	y	y	y	n	n	y	y	y	y	n	n	n	5	5	5	3	5	5	5	5	5	5	5	n	n	n	n	n	n	n	n	n	n	n	n	n
18	M	c	f	m	y	A	y	y	y	n	n	n	n	y	n	n	n	n	n	n	n	y	n	n	n	5	5	1	5	1	5	1	3	5	5	5	n	n	n	n	n	n	n	n	n	n	n	n	n
45	F	c	g	m	y	O	y	y	y	n	y	y	n	y	n	n	n	n	n	n	n	n	n	y	n	1	4	1	2	3	4	4	4	5	4	4	n	n	n	n	n	n	n	n	n	n	n	n	n
39	M	c	g	m	n	O	y	n	n	n	n	n	n	y	n	n	n	n	n	y	y	n	n	n	n	2	5	1	5	3	5	5	5	4	2	5	n	y	n	n	n	n	n	n	n	n	n	n	n
35	M	c	g	s	y	A	y	n	n	y	n	y	n	y	n	n	n	n	n	y	y	n	n	n	n	2	5	2	4	2	4	4	4	5	5	5	n	n	n	n	n	n	n	n	n	n	n	n	n
22	M	c	g	m	y	O	y	y	n	n	n	y	y	n	n	n	n	n	n	y	y	n	n	n	n	1	5	2	4	4	4	4	4	5	5	5	n	n	n	n	n	n	n	n	n	n	n	n	n
31	M	c	g	s	n	O	y	n	n	n	n	y	n	y	n	y	y	n	n	y	n	y	n	n	n	1	5	1	5	1	5	5	5	5	1	5	n	n	n	n	n	y	n	n	n	n	n	n	y
30	M	m	p	m	y	B	y	y	y	y	n	n	n	y	y	y	y	y	y	y	y	n	n	n	n	5	5	5	5	5	5	5	5	5	5	5	n	n	n	n	n	y	n	n	n	n	n	n	n
21	M	h	p	s	n	B	y	y	y	n	y	y	y	y	y	y	y	n	n	n	y	y	y	n	n	5	4	5	5	5	5	1	1	5	5	5	n	n	n	n	n	y	y	n	n	n	n	n	n
20	M	m	p	m	y	B	y	n	n	n	n	y	y	n	n	n	n	n	n	y	y	n	n	n	n	5	5	5	5	5	5	1	1	5	5	5	n	n	n	n	n	n	y	n	n	n	n	n	n
34	M	c	p	m	y	B	y	y	y	n	n	n	n	y	n	n	n	n	n	y	y	n	n	n	n	1	5	3	3	5	5	5	3	5	1	1	n	n	n	n	n	n	n	n	n	n	n	n	n
30	M	h	p	m	y	B	y	y	y	n	n	n	n	y	n	n	n	n	n	y	y	n	n	n	n	1	5	3	4	5	5	5	3	5	1	1	n	n	n	n	n	n	n	n	n	n	n	n	n
28	F	c	g	m	y	O	y	y	y	n	n	y	n	y	n	n	n	n	y	y	y	y	n	n	n	1	5	1	5	3	5	3	3	5	1	1	n	n	n	n	n	n	n	n	n	n	n	n	n
18	M	m	p	s	n	B	n	y	y	n	n	y	n	y	n	n	n	n	y	y	n	n	n	n	n	1	5	1	5	5	5	5	5	5	5	5	n	n	n	n	n	n	n	n	n	n	n	n	n
18	M	m	o	m	y	B	y	y	y	n	n	y	n	y	n	y	n	n	y	y	n	n	n	y	n	5	5	1	5	1	5	5	5	5	1	5	n	n	n	n	n	n	n	n	n	n	n	n	n
28	M	h	p	s	n	B	y	y	y	n	n	y	n	y	n	n	n	n	y	y	y	n	n	n	n	1	5	5	5	1	5	1	3	5	1	5	n	n	n	n	n	n	n	n	n	n	n	n	n
19	M	m	o	m	y	B	y	y	n	n	n	y	n	y	n	n	n	n	n	y	y	n	n	n	n	3	5	5	5	1	5	5	5	5	1	5	n	n	n	n	n	n	n	n	n	n	n	n	n
23	F	c	f	m	n	A	y	y	y	n	y	y	n	y	y	y	n	y	n	y	n	n	n	y	y	2	4	2	4	2	4	4	4	4	4	4	n	n	n	n	n	n	y	n	n	n	n	n	n
22	F	c	f	m	n	A	y	y	y	n	n	y	y	y	n	n	n	n	n	n	y	n	n	n	n	2	4	2	3	2	4	4	4	4	4	5	n	n	n	n	n	n	y	n	n	n	n	n	n
21	F	c	f	m	y	A	y	n	n	n	n	y	n	y	n	n	n	n	n	y	n	n	n	n	n	1	5	1	5	5	5	5	5	5	5	5	n	n	n	n	n	n	n	n	n	n	n	n	n
21	F	c	f	m	y	O	y	n	n	n	n	y	n	y	n	n	n	n	n	y	y	n	n	n	n	5	5	1	5	5	5	5	5	5	5	5	n	n	n	n	n	n	n	n	n	n	n	n	n
18	F	c	f	m	n	A	y	y	y	n	n	y	n	n	n	y	y	n	y	y	n	y	n	n	n	5	5	5	5	1	5	5	5	5	5	5	n	n	n	n	n	n	n	n	n	n	n	n	n
22	F	c	f	m	n	A	y	y	y	n	n	y	n	n	n	n	y	n	n	n	y	n	n	n	n	5	5	5	5	3	5	5	5	5	5	5	n	n	n	n	n	n	y	n	n	n	n	n	n
18	F	c	f	m	n	A	y	y	y	n	y	y	n	y	n	n	n	n	n	y	n	n	n	n	n	2	4	2	4	4	4	4	4	4	4	4	n	n	n	n	n	n	n	n	n	n	n	n	n
18	M	c	f	m	n	B	y	y	y	n	n	y	n	n	n	y	n	n	y	y	y	n	n	n	n	1	5	1	5	1	5	5	5	5	1	5	n	n	n	n	n	n	n	n	n	n	n	n	n
22	F	c	f	m	n	A	y	y	y	n	n	y	n	y	n	y	n	y	y	y	n	n	n	y	y	5	5	5	5	5	5	5	5	5	1	5	n	n	n	n	n	n	y	n	n	n	n	n	n
19	F	c	f	m	y	A	y	y	y	n	n	n	n	y	n	y	n	n	n	n	n	n	n	y	n	2	4	2	4	2	4	4	4	4	4	4	n	n	n	n	n	n	n	n	n	n	n	n	n
18	M	c	f	m	y	A	y	n	n	n	n	y	n	y	n	y	n	n	n	n	y	n	n	y	n	5	5	5	5	5	5	5	5	5	1	5	n	y	n	n	n	n	n	n	n	n	n	n	n
19	F	c	f	m	y	A	y	y	y	n	n	y	n	n	n	y	n	n	n	n	y	n	n	n	n	2	4	2	4	2	4	4	4	4	2	4	n	n	n	n	n	n	n	n	n	n	n	n	n
20	F	c	f	m	n	A	y	y	n	n	n	y	n	n	n	n	y	n	n	y	y	y	n	n	n	1	5	5	5	5	5	5	5	5	1	5	n	n	n	n	n	n	y	n	n	n	n	n	n
19	F	c	f	m	n	A	y	y	y	n	n	y	n	n	n	y	n	n	y	y	y	n	n	n	n	1	5	1	5	1	5	5	5	5	1	5	n	n	n	n	n	n	y	n	n	n	n	n	n
19	F	c	f	m	y	A	y	y	y	n	n	y	n	n	n	y	n	n	y	y	y	n	n	n	n	1	5	1	5	1	5	5	5	5	1	5	n	n	n	n	n	n	y	n	n	n	n	n	n
19	M	c	f	m	y	O	y	n	n	n	n	y	n	n	n	n	y	n	n	y	y	n	n	y	n	2	4	2	4	4	2	4	4	5	2	2	n	n	n	n	n	n	n	n	n	n	n	n	n
21	F	c	f	m	n	A	y	y	y	n	n	n	n	n	n	n	n	n	n	n	n	n	n	n	n	1	5	1	5	4	5	5	5	5	5	5	n	n	n	n	n	n	n	n	n	n	n	n	n
19	F	c	f	m	n	A	y	y	n	n	n	y	n	y	n	n	n	n	n	y	y	n	n	n	n	1	5	1	5	1	5	5	5	5	1	5	n	n	n	n	n	n	n	n	n	n	n	n	n
18	M	c	f	m	n	A	y	y	y	y	n	y	y	y	y	y	y	y	y	y	y	y	y	y	y	1	5	5	5	5	5	5	5	5	5	5	n	n	n	n	n	n	n	n	n	n	n	n	n
20	F	c	f	m	n	A	y	y	y	y	n	y	y	y	y	y	y	y	y	y	y	y	y	y	y	5	5	5	5	5	5	5	5	5	5	5	n	n	n	n	n	n	n	n	n	n	n	n	n
20	M	c	f	m	n	A	y	y	y	n	y	y	n	n	n	y	y	y	y	y	n	y	n	y	y	1	5	1	5	5	5	5	5	5	5	5	n	n	n	n	n	n	n	n	n	n	n	n	n
19	M	c	f	m	n	O	y	y	y	n	n	y	y	y	y	n	y	n	y	y	y	y	n	n	n	1	5	1	5	5	5	5	5	5	5	5	n	n	n	n	n	n	n	n	n	n	n	n	n
18	M	c	f	m	n	B	y	y	y	n	n	n	n	n	n	n	n	n	y	n	n	n	n	n	n	1	5	1	5	5	5	5	5	5	5	5	n	n	n	n	n	n	n	n	n	n	n	n	n
18	M	c	f	m	n	A	y	y	n	n	n	y	n	y	n	n	n	n	n	y	n	n	n	y	n	1	5	1	5	5	5	5	5	5	1	5	n	y	n	n	n	n	n	n	n	n	n	n	n
19	M	c	f	m	n	O	y	y	y	n	n	y	n	y	n	y	n	n	n	n	n	n	n	y	n	1	5	1	5	5	5	5	5	5	1	5	n	y	n	n	n	n	n	n	n	n	n	n	n
18	F	c	f	m	n	A	y	y	y	n	n	n	n	y	n	n	n	n	n	n	n	n	n	n	n	1	5	5	5	5	5	5	5	5	1	5	n	n	n	n	n	n	n	n	n	n	n	n	n
22	F	c	f	m	n	A	n	y	y	n	n	n	n	n	n	n	n	n	y	y	n	n	n	n	n	1	5	1	5	5	5	5	5	5	1	5	n	n	n	n	n	n	n	n	n	n	n	n	n
18	M	c	f	m	n	B	y	y	y	n	n	y	n	y	n	n	y	y	n	y	y	n	n	n	n	2	5	4	5	4	5	5	5	5	2	5	n	y	n	n	n	n	y	n	n	n	n	n	y
20	M	c	f	m	n	O	y	y	y	n	n	n	n	y	n	n	n	n	n	n	n	y	n	n	n	2	5	1	5	2	5	5	5	5	1	5	n	n	n	n	n	n	n	n	n	n	n	y	n
18	F	c	f	m	n	B	y	y	y	n	n	y	n	n	n	y	n	n	n	y	y	n	n	n	n	1	5	1	5	5	5	5	5	5	1	5	n	n	n	n	n	n	n	n	n	n	n	n	n
18	M	c	f	m	n	O	y	y	y	n	n	y	n	y	n	n	n	n	n	y	y	n	n	n	n	1	5	1	5	1	5	5	5	5	2	5	n	n	n	n	n	n	n	n	n	n	n	y	n
19	F	c	f	m	n	A	y	y	y	n	n	y	n	y	n	n	n	n	y	y	y	n	n	n	n	1	5	1	5	5	5	1	5	5	1	5	n	n	n	n	n	n	n	n	n	n	n	n	n
18	M	c	f	m	n	B	y	y	y	n	n	n	n	y	n	y	n	n	n	n	n	y	n	n	n	2	5	1	5	2	4	4	5	5	5	5	n	n	n	n	n	n	n	n	n	n	n	n	n
19	F	c	f	m	n	B	y	y	y	n	n	n	n	n	n	n	n	n	n	n	n	n	n	n	n	1	5	1	5	3	5	5	5	5	1	5	n	n	n	n	n	n	n	n	n	n	n	y	n
19	F	c	f	m	n	B	y	y	y	n	n	n	n	n	n	n	n	n	n	n	n	n	n	n	n	1	5	1	5	1	5	5	5	5	1	5	n	n	n	n	n	n	n	n	n	n	n	n	n
20	F	c	f	m	n	B	n	y	y	n	n	y	n	y	n	n	n	n	n	y	n	n	n	n	n	2	4	4	3	4	4	4	4	2	4	4	n	n	n	n	n	n	n	n	n	n	n	y	y
19	F	c	f	m	n	B	y	n	n	n	n	y	y	y	n	n	n	n	n	y	y	n	n	n	n	1	5	1	5	3	5	5	5	5	3	5	n	n	n	n	n	n	n	n	n	n	n	n	n
22	F	c	f	m	n	B	y	y	y	n	n	n	n	y	n	n	n	n	n	y	y	n	n	n	n	1	4	1	5	4	5	4	4	5	2	5	n	n	n	n	n	n	n	n	n	n	n	n	n
18	M	c	f	m	y	A	y	y	y	n	n	y	n	y	n	n	n	n	n	y	y	n	n	y	n	2	5	2	5	5	5	2	2	5	2	5	n	n	n	n	n	n	n	n	n	n	n	n	n
18	F	c	f	m	n	B	y	y	n	n	n	n	n	n	n	n	y	n	n	y	y	n	n	n	n	2	4	4	4	2	4	4	2	4	2	2	n	n	n	n	n	n	n	n	n	n	n	n	n
18	M	c	f	m	n	B	y	y	y	n	n	y	n	y	n	n	n	n	n	y	y	n	n	n	n	1	5	1	5	1	5	5	5	5	1	5	n	n	n	n	n	n	n	n	n	n	n	n	n
19	M	c	f	m	n	A	y	y	y	n	n	y	n	y	n	n	y	n	n	y	y	n	n	y	n	1	5	1	5	1	5	5	5	5	2	5	n	n	n	n	n	n	n	n	n	n	n	n	n
18	M	c	u	m	n	B	y	y	n	n	n	y	n	n	y	y	y	n	n	y	y	n	n	n	n	1	5	1	4	2	5	5	5	4	4	4	n	n	n	n	n	n	n	n	n	n	n	n	n
19	M	c	f	m	n	B	y	y	y	y	n	y	y	y	y	y	y	y	y	y	y	n	n	n	n	1	5	4	5	4	5	4	5	5	2	4	n	n	n	n	n	n	n	n	n	n	n	n	n
19	M	c	f	m	n	O	y	n	n	n	n	n	n	n	n	y	n	n	n	n	n	n	n	n	n	1	4	4	4	4	5	4	4	4	2	4	n	n	n	n	n	n	n	n	n	n	n	n	n
18	F	c	f	m	y	B	y	y	y	n	n	y	n	y	n	n	n	n	n	y	y	n	n	n	n	1	5	1	5	5	5	5	5	5	1	5	n	y	n	n	n	n	n	n	n	n	n	n	n
22	F	c	f	m	y	A	y	y	y	n	n	y	n	n	y	y	y	y	y	y	n	y	n	y	y	1	5	1	5	5	5	5	5	5	5	1	n	n	n	n	n	n	y	n	n	n	n	n	n
19	F	c	f	m	n	B	y	y	y	n	n	y	n	y	n	n	n	n	n	y	n	n	n	n	n	5	5	1	5	5	5	5	5	5	1	5	n	n	n	n	n	n	n	n	n	n	n	n	n
19	M	c	f	m	n	A	y	y	y	n	n	y	n	y	n	n	n	n	n	y	n	n	n	n	n	1	5	5	5	5	5	5	5	5	1	5	n	n	n	n	n	n	n	n	n	n	n	n	n
19	F	c	f	m	y	O	y	y	y	n	n	y	n	y	n	n	y	n	y	n	n	y	n	n	n	1	5	1	5	5	5	5	5	5	1	5	n	n	n	n	n	n	y	n	n	n	n	n	n
18	M	c	f	m	n	O	y	n	n	y	n	y	y	y	y	y	y	y	y	y	n	y	y	y	y	2	4	3	4	2	5	4	4	4	2	4	n	y	n	n	n	n	n	n	n	n	y	n	n
18	M	c	f	m	n	A	y	y	n	y	y	y	n	n	n	n	n	n	y	y	y	n	n	n	n	1	5	1	5	1	5	5	5	5	1	5	n	n	n	n	n	n	n	n	n	n	n	n	n
20	F	c	f	m	y	A	y	y	n	n	n	y	n	y	n	n	n	n	n	n	n	n	n	n	n	1	5	1	5	5	5	5	5	5	1	5	n	n	n	n	n	n	n	n	n	n	n	n	n
18	F	c	f	m	n	O	n	n	n	y	n	y	n	n	n	n	n	n	y	y	n	n	n	n	n	1	5	1	5	1	5	5	1	5	5	5	n	n	n	n	n	n	n	n	n	n	n	n	n
18	M	c	f	m	n	O	y	y	y	n	n	n	n	n	n	n	n	n	y	y	n	y	n	n	n	1	5	3	5	5	5	5	5	5	1	5	n	n	n	n	n	n	y	n	n	n	n	n	n
19	M	c	f	m	n	O	y	n	y	n	n	y	n	y	n	n	n	n	n	n	n	n	n	n	n	1	5	1	5	1	5	5	5	5	1	5	n	n	n	n	n	n	n	n	n	n	n	n	n
26	M	c	g	s	n	A	y	y	y	y	n	y	y	y	n	y	y	y	n	y	y	y	y	y	y	2	4	4	4	4	4	4	3	4	2	4	n	n	n	n	n	n	y	n	n	y	n	n	n
18	M	c	f	m	n	B	y	y	n	n	n	n	n	y	n	y	n	n	n	n	n	n	n	n	n	5	5	5	5	5	5	5	5	5	5	5	n	n	n	n	n	n	n	n	n	n	n	n	n
18	M	c	f	m	n	A	y	n	n	n	n	n	n	y	n	n	n	n	n	n	n	n	n	n	n	1	5	1	5	1	5	5	5	5	1	5	n	n	n	n	n	n	n	n	n	n	n	n	n
20	M	c	f	m	n	O	y	y	y	n	n	y	y	y	y	y	y	y	n	y	y	y	y	y	y	2	4	2	4	4	4	4	4	4	2	2	n	n	n	n	n	n	n	n	n	n	n	n	n
23	M	c	f	m	n	B	y	y	y	n	n	n	n	y	n	n	y	n	n	n	n	n	n	y	n	3	5	3	5	1	5	5	5	5	1	5	n	n	n	n	n	n	n	n	n	n	n	n	n
21	M	c	f	m	n	A	y	n	n	n	n	n	n	y	n	n	n	n	n	n	n	n	n	n	n	5	5	1	5	5	5	5	1	5	5	5	n	n	n	n	n	n	n	n	n	n	n	n	n
18	M	c	f	m	y	A	y	y	y	n	n	y	n	n	n	n	n	n	y	y	y	n	n	n	n	1	5	5	5	1	5	5	5	5	5	5	n	n	n	n	n	y	y	n	n	n	n	n	n
18	M	c	f	m	y	B	y	y	y	n	n	y	n	y	n	n	n	n	y	n	n	n	n	n	n	1	5	1	5	5	5	5	5	5	1	5	n	n	n	n	n	n	n	n	n	n	n	n	n
29	F	c	g	m	n	A	y	y	y	n	n	y	n	n	n	y	n	n	y	y	y	y	n	y	n	1	5	1	5	1	5	5	5	5	5	1	n	n	n	n	n	n	n	n	n	n	n	n	n
25	M	c	f	m	n	B	y	y	y	y	y	y	y	y	y	y	y	y	y	y	y	y	y	y	y	2	4	4	4	4	4	4	3	4	4	4	n	n	n	n	n	n	y	n	n	n	n	n	n
20	F	c	f	m	n	A	y	y	y	y	n	y	y	y	y	y	y	y	y	y	y	y	y	y	y	2	4	2	4	4	4	4	4	4	4	4	n	n	n	n	n	n	n	n	n	n	n	n	n
19	F	c	f	m	n	O	y	y	y	n	n	n	n	y	n	y	n	n	n	y	n	n	n	n	n	1	5	1	5	5	5	5	5	5	1	5	n	n	n	n	n	n	n	n	n	n	n	n	n
20	F	c	f	m	n	B	y	y	y	n	n	y	n	y	n	y	y	y	n	y	y	y	n	n	n	2	5	5	5	1	5	5	1	5	1	5	n	n	n	n	n	n	n	n	n	n	n	n	n
18	F	c	f	m	n	O	y	y	y	n	n	y	n	n	n	n	n	n	y	n	n	n	n	n	y	5	3	1	5	1	5	5	5	5	1	5	n	n	n	n	n	n	n	n	n	n	n	n	n
20	M	c	f	m	n	B	y	y	y	y	n	y	y	y	y	y	n	n	n	y	y	y	y	y	y	2	4	2	2	4	4	4	3	4	2	2	n	y	n	n	n	n	n	n	n	n	n	n	n
20	M	c	f	m	y	O	y	y	y	n	n	y	n	y	n	n	n	n	y	y	y	n	n	n	n	1	5	1	5	5	5	5	5	5	1	5	n	n	n	n	n	n	n	n	n	n	n	n	n
20	F	c	f	m	n	B	y	y	y	n	n	y	y	y	n	y	y	y	n	y	n	y	n	y	y	2	4	2	4	4	4	4	3	4	2	2	n	n	n	n	n	n	y	n	n	n	n	n	n
20	F	c	f	m	n	B	y	y	y	n	n	y	n	n	n	n	n	n	y	y	y	n	n	y	n	1	5	1	5	1	5	5	5	5	1	5	n	n	n	n	n	n	n	n	n	n	n	n	n
19	F	c	f	m	n	O	y	y	y	n	n	n	n	y	n	y	y	y	y	n	n	y	n	y	y	2	4	2	4	4	4	4	3	4	4	4	n	n	n	n	n	n	n	n	n	n	n	n	n
22	F	c	f	m	n	A	y	y	y	y	y	y	n	n	n	y	n	y	n	y	n	y	n	y	y	2	4	2	4	2	4	4	4	4	2	4	n	n	n	n	n	n	n	n	n	n	n	n	n
18	M	c	f	m	n	A	y	n	n	n	n	y	n	n	n	n	n	n	y	n	n	n	n	n	n	1	5	1	5	5	5	5	5	5	5	5	n	n	n	n	n	n	n	n	n	n	n	n	n
20	F	c	f	m	n	B	y	n	y	n	n	y	n	y	n	n	n	n	y	y	y	y	n	n	n	1	5	1	5	1	5	5	5	5	1	5	n	n	n	n	n	n	n	n	n	n	n	n	n
23	F	c	f	m	n	O	y	n	n	n	n	y	n	n	n	y	n	n	n	n	n	n	n	n	n	2	2	4	4	4	4	2	2	2	4	2	n	n	n	n	n	n	y	n	n	n	n	n	n
19	F	c	f	m	n	B	y	y	y	n	n	n	n	y	n	n	n	n	y	n	n	n	n	n	n	2	4	2	4	4	4	4	4	4	2	4	n	n	n	n	n	n	n	n	n	n	n	n	n
20	M	c	f	m	n	B	y	y	y	y	n	y	n	y	y	n	y	y	y	y	y	y	y	n	y	1	5	2	5	2	5	5	5	5	1	5	n	y	n	n	n	n	y	n	n	n	n	y	n
19	M	c	f	m	n	A	y	y	y	n	n	y	n	y	n	y	y	y	n	y	y	y	n	y	y	2	4	2	4	2	4	4	4	4	2	4	n	y	n	n	n	y	y	n	n	n	n	n	n
18	M	c	f	m	n	O	y	y	y	n	n	y	n	y	y	y	y	y	y	y	y	y	y	y	y	1	5	1	5	5	5	4	4	5	4	5	n	n	n	n	n	n	n	n	n	n	n	n	n
37	M	m	e	s	n	O	y	y	y	n	n	y	n	n	y	n	n	n	n	y	n	n	y	n	n	2	5	2	5	4	4	4	4	4	2	4	n	n	n	n	n	y	n	n	n	n	n	n	n
39	F	c	o	m	n	O	y	y	y	y	n	y	n	n	n	y	n	n	n	n	n	y	n	n	n	3	5	2	4	5	5	4	4	4	2	4	n	n	n	n	n	n	n	n	n	n	n	n	n
22	F	h	s	m	n	B	n	y	y	y	n	n	n	y	y	n	n	n	n	n	y	y	n	n	n	1	4	1	5	4	4	4	4	4	2	4	n	n	n	n	n	n	y	n	n	n	n	n	n
21	F	c	o	m	n	A	y	y	y	n	y	y	n	y	n	n	n	n	y	n	n	n	n	n	n	3	4	2	5	3	5	5	5	5	1	4	n	y	n	n	n	n	y	n	n	n	n	n	n
21	F	c	o	m	n	A	y	y	y	n	n	y	n	y	n	n	n	n	y	n	n	n	n	n	n	3	4	2	5	3	5	5	5	5	1	4	n	y	n	n	n	n	y	n	n	n	n	n	n
24	F	c	p	m	y	B	y	y	y	y	n	y	n	n	y	n	y	n	n	y	n	n	y	n	n	1	5	1	5	4	5	5	1	5	1	2	n	n	n	n	n	n	n	n	n	n	n	n	n
25	M	c	p	m	n	A	n	y	y	n	n	y	n	y	n	n	n	n	n	y	n	n	n	n	n	1	5	1	5	1	5	5	5	5	1	5	n	n	n	n	n	n	n	n	n	n	n	n	n
19	M	c	f	m	n	A	y	y	y	n	n	y	n	y	n	n	n	n	y	y	n	n	n	n	n	3	5	5	5	1	5	5	5	5	1	5	n	n	n	n	n	n	y	n	n	n	n	n	n
22	M	c	g	m	n	O	y	y	y	n	n	y	n	y	y	y	y	n	n	y	y	n	n	y	n	1	5	3	5	5	5	5	5	5	1	5	n	n	n	n	n	n	n	n	n	n	n	n	n
20	M	c	o	m	n	O	y	y	n	n	n	n	n	y	n	n	n	n	n	n	n	n	n	n	n	4	5	1	2	2	5	5	4	5	4	5	n	n	n	n	n	n	n	n	n	n	n	n	n
23	M	h	o	s	n	B	n	y	y	y	n	y	n	n	n	n	n	n	n	y	n	n	n	n	n	2	4	3	4	2	4	4	2	4	2	4	n	n	n	n	n	y	n	n	n	n	n	n	n
29	M	h	p	s	n	B	y	y	y	n	n	y	n	y	n	n	n	n	n	y	y	n	n	y	n	2	5	3	5	2	5	5	5	5	4	4	n	n	n	n	n	y	y	n	n	n	n	n	n
21	F	m	h	s	n	B	n	y	y	n	n	n	n	n	n	n	n	n	n	n	n	n	n	n	n	3	4	3	2	2	4	4	4	4	4	4	n	n	n	n	n	n	y	n	n	n	n	n	n
19	F	c	f	m	n	A	y	y	y	n	n	y	n	n	n	n	n	n	n	y	n	n	n	n	n	1	5	1	5	5	5	5	5	5	5	5	n	n	n	n	n	n	y	n	n	n	n	n	n
28	F	m	o	m	n	A	n	y	y	n	n	n	n	n	n	n	n	n	n	n	n	n	n	n	n	1	3	5	5	1	5	5	5	5	5	5	n	n	n	n	n	n	n	n	n	n	n	n	n
35	M	p	o	s	n	O	y	y	n	y	n	y	n	y	n	n	n	n	y	y	y	n	n	n	n	5	5	5	5	5	5	5	5	5	5	5	n	n	n	n	n	n	n	n	n	n	n	n	n
29	M	m	o	s	n	B	y	y	y	n	n	y	n	y	n	y	y	n	y	y	n	y	n	n	n	1	5	5	5	5	5	5	5	5	5	1	n	n	n	n	n	y	y	n	n	n	n	n	n
42	M	m	p	s	n	O	y	y	n	n	y	y	n	y	n	n	n	y	n	y	y	n	n	n	n	1	5	5	5	1	5	5	5	5	5	2	n	n	n	n	n	n	n	n	n	n	n	n	n
23	M	h	o	m	n	A	y	y	y	n	n	y	n	y	n	n	n	n	y	y	y	n	n	n	y	1	5	5	5	1	5	5	5	5	5	5	n	n	n	n	n	n	y	n	n	n	n	n	n
30	M	m	o	m	n	B	y	y	y	n	y	y	n	n	n	n	y	n	n	y	y	n	n	n	n	1	5	5	5	5	5	5	5	5	5	5	n	n	n	n	n	n	y	n	n	n	n	n	n
19	M	h	o	m	n	A	y	y	n	n	n	y	n	n	y	n	n	n	n	y	y	n	n	n	n	5	5	2	5	5	5	5	5	5	5	4	n	n	n	n	n	y	y	n	n	n	n	n	n
19	M	m	o	m	n	A	y	y	y	n	n	y	n	n	n	n	y	n	n	y	y	n	n	n	n	1	5	5	5	5	5	5	5	5	5	5	n	n	n	n	n	y	n	n	n	n	n	n	n
19	M	h	o	m	n	O	y	y	y	n	n	y	n	n	n	n	y	n	n	y	y	n	n	n	n	1	5	1	5	5	5	5	5	5	5	5	n	n	n	n	n	n	n	n	n	n	n	n	n
19	M	m	o	m	n	A	y	y	n	n	n	y	n	n	y	n	n	n	n	y	y	n	n	n	n	5	5	2	5	5	5	5	5	5	5	5	n	n	n	n	n	y	y	n	n	n	n	n	n
18	M	c	f	m	n	B	y	n	n	y	n	y	y	y	y	y	y	y	y	y	y	y	y	y	y	1	5	5	5	5	5	5	5	5	1	5	n	n	n	n	n	n	n	n	n	n	n	n	n
20	M	m	p	m	n	B	y	n	n	n	y	n	n	n	n	n	n	n	y	n	n	n	n	n	n	1	5	1	5	1	5	5	5	5	1	5	n	n	n	n	n	n	n	n	n	n	n	n	n
29	M	c	o	s	n	B	y	y	y	n	n	y	n	y	n	n	n	n	y	y	y	n	n	y	n	1	5	2	5	5	5	5	5	5	5	5	n	n	n	n	n	n	n	n	n	n	n	n	n
19	M	m	o	m	n	A	y	y	y	n	n	y	n	n	n	y	n	n	y	y	y	n	n	y	n	1	5	1	5	5	5	1	5	5	5	5	n	n	n	n	n	n	n	n	n	n	n	n	n
21	M	m	o	m	n	A	y	y	y	n	n	y	n	n	n	y	n	n	y	y	y	n	n	y	n	1	5	1	5	5	5	5	5	5	1	5	n	n	n	n	n	n	n	n	n	n	n	n	n
19	M	c	f	m	y	O	y	n	y	n	n	n	n	y	n	n	y	n	y	y	n	n	n	n	n	5	5	1	5	5	5	5	5	5	1	5	n	n	n	n	n	n	n	n	n	n	n	n	n
19	F	c	f	m	n	B	y	n	n	n	n	y	n	y	n	y	n	n	n	y	y	n	n	y	n	1	5	1	5	1	5	5	5	5	5	5	n	n	n	n	n	n	n	n	n	n	n	y	n
18	M	c	f	m	n	O	y	y	y	n	y	y	n	n	n	n	n	n	y	y	y	n	n	n	n	1	5	1	5	1	5	5	5	5	1	5	n	n	n	n	n	n	n	n	n	n	n	n	n
20	M	m	p	m	n	A	y	y	n	n	n	n	n	n	n	n	n	n	y	n	n	n	n	n	n	1	5	5	5	1	5	5	5	5	1	5	n	n	n	n	n	n	y	n	n	n	n	n	n
35	M	c	o	s	y	B	y	n	n	n	n	y	y	y	y	y	y	y	y	y	y	y	y	y	y	1	5	1	1	5	5	5	5	5	1	5	n	n	n	n	n	n	n	n	n	n	n	n	n
18	M	c	f	m	n	A	y	n	n	n	y	y	n	y	y	y	y	y	n	y	y	y	y	y	y	5	5	1	5	5	5	5	5	5	1	5	n	y	n	n	n	n	n	n	n	n	n	n	n
18	M	c	f	m	n	O	y	n	n	n	n	y	y	y	y	y	y	y	y	y	y	y	y	y	y	1	5	1	5	1	5	5	5	5	1	5	n	n	n	n	n	n	n	n	n	n	n	n	n
18	M	c	f	m	n	O	y	n	n	n	n	y	y	y	y	y	y	y	y	y	y	y	y	y	y	1	5	1	5	1	5	5	5	5	1	5	n	n	n	n	n	n	n	n	n	n	n	n	n
18	M	c	f	m	n	O	y	n	y	y	n	y	y	y	y	y	y	y	y	y	y	y	y	y	y	1	5	1	5	1	5	5	5	5	5	5	n	n	n	n	n	n	n	n	n	n	n	n	n
19	F	c	f	m	n	O	y	n	n	n	n	y	y	y	y	y	y	y	n	y	y	n	n	n	n	1	5	1	5	5	5	5	5	5	1	5	n	n	n	n	n	n	n	n	n	n	n	n	n
18	M	c	f	m	n	O	y	y	y	y	n	y	y	y	y	y	y	y	y	y	y	y	y	y	y	5	5	1	5	5	5	5	5	5	1	5	n	n	n	n	n	n	n	n	n	n	n	n	n
19	M	c	f	m	n	O	y	y	y	y	n	y	y	y	y	y	y	y	y	y	y	y	y	y	y	5	5	1	5	5	5	5	5	5	1	5	n	n	n	n	n	n	y	n	n	n	n	n	n
18	F	c	f	m	n	B	y	y	y	n	n	y	y	y	y	n	y	n	y	n	y	y	y	y	n	1	5	1	5	5	5	5	5	5	5	5	n	n	n	n	n	n	n	n	n	n	n	n	n
18	M	c	f	m	n	A	n	y	y	n	n	y	y	y	y	y	y	y	y	y	y	y	y	y	y	1	5	1	5	5	5	5	5	5	1	5	n	n	n	n	n	n	n	n	n	n	n	n	n
19	M	p	f	m	n	B	y	y	y	n	n	y	y	y	y	y	y	y	y	y	y	y	y	y	y	1	3	3	5	1	5	5	5	5	1	5	n	n	n	n	n	n	n	n	n	n	n	n	n
18	F	c	s	m	y	B	y	y	y	n	n	y	y	y	y	y	y	y	n	y	y	y	y	y	y	5	5	1	5	5	5	5	5	1	1	5	n	n	n	n	n	n	n	n	n	n	n	n	n
22	M	m	p	m	n	O	y	n	n	n	n	y	n	y	n	n	y	n	n	y	y	n	n	n	n	1	5	1	5	1	5	5	5	1	5	5	n	n	n	n	n	n	n	n	n	n	n	n	n
21	M	h	p	m	n	B	n	n	n	n	y	n	n	y	n	n	y	n	n	n	n	n	n	n	n	1	5	1	5	1	5	5	5	5	1	5	n	n	n	n	n	n	y	n	n	n	n	n	n
19	F	p	u	m	n	A	y	y	y	n	n	y	n	n	n	n	n	n	y	y	n	n	n	n	n	3	5	1	5	5	5	5	5	5	4	5	n	n	n	n	n	n	n	n	n	n	n	n	n
19	F	h	u	m	n	O	n	n	n	n	n	n	n	n	n	n	n	n	n	n	n	n	n	n	n	1	5	5	5	1	5	5	5	5	1	5	n	n	n	n	n	n	n	n	n	n	n	n	n
40	M	h	o	s	n	B	y	y	y	y	n	y	n	y	n	n	y	n	n	y	y	n	n	n	n	1	5	1	5	3	5	5	5	5	1	5	n	n	n	n	n	n	n	n	n	n	n	n	n
20	F	m	u	m	n	B	y	n	n	n	n	n	n	n	n	n	n	n	n	n	n	n	n	n	n	1	5	5	5	1	5	5	5	5	1	5	n	n	n	n	y	n	n	n	n	n	n	n	n
22	F	m	p	m	n	A	y	n	n	n	n	y	n	y	n	n	n	y	y	n	n	y	n	n	n	1	5	1	5	1	5	5	5	5	1	1	n	n	n	n	n	n	n	n	n	n	n	n	n
32	M	c	o	s	n	B	n	n	n	n	n	n	y	n	n	n	n	n	n	n	n	n	n	n	n	1	5	1	5	1	5	5	5	5	1	5	n	n	n	n	n	n	n	n	n	n	n	n	n
30	M	c	g	s	y	A	y	y	y	n	n	y	n	n	y	n	y	n	n	y	y	y	n	n	n	5	5	3	5	1	5	5	5	5	1	5	n	n	n	n	n	n	n	n	n	n	n	n	n
21	M	h	o	m	y	O	n	y	y	n	n	n	n	n	n	y	n	y	n	n	n	y	y	n	n	1	5	3	5	1	5	5	5	5	1	5	n	n	n	n	n	n	n	n	n	n	n	n	n
18	F	c	f	m	y	O	y	y	y	n	n	n	n	n	n	y	y	n	n	y	y	y	n	y	n	5	5	1	5	5	5	5	5	1	1	5	n	n	n	n	n	n	n	n	n	n	n	n	n
18	F	c	f	m	n	O	y	y	y	n	y	y	n	n	n	n	y	n	n	y	y	y	n	n	n	1	5	1	5	5	5	5	5	1	1	5	n	n	n	n	n	n	n	n	n	n	n	n	n
34	M	c	o	s	n	A	y	y	y	n	n	y	n	y	n	n	y	n	n	y	n	y	n	y	n	3	5	5	5	1	5	5	5	5	1	5	n	n	n	n	n	n	n	n	n	n	n	n	n
35	F	h	o	m	y	O	y	y	y	n	n	y	n	y	n	n	n	n	n	y	n	n	n	n	n	1	5	1	5	1	5	5	5	5	1	5	n	n	n	n	n	n	n	n	n	n	n	n	n
27	F	c	g	m	y	A	y	n	n	n	n	y	n	y	y	n	n	n	n	y	y	n	n	n	n	1	5	5	3	3	5	5	5	5	1	5	n	n	n	n	n	n	n	n	n	n	n	n	n
35	F	m	o	s	n	A	y	n	y	n	n	y	n	n	n	n	n	n	n	n	n	n	n	n	n	1	5	1	5	1	1	1	1	5	1	5	n	n	n	n	n	n	n	n	n	n	n	n	n
21	M	m	o	m	n	A	y	y	y	n	n	y	n	y	n	n	n	n	n	y	y	n	n	n	n	1	5	1	5	5	5	5	5	5	1	5	n	n	n	n	n	n	n	n	n	n	n	n	n
43	F	h	o	m	y	O	y	y	y	n	n	y	n	y	n	n	y	y	n	y	y	y	n	n	n	1	5	1	5	5	5	1	1	5	1	5	n	n	n	n	n	n	n	n	n	n	n	n	n
38	F	p	g	m	n	O	y	y	y	n	n	y	n	y	n	n	n	n	y	y	y	n	n	n	n	1	5	1	5	5	5	5	5	5	3	5	n	n	n	n	n	n	n	n	n	n	n	n	n
18	M	h	u	m	n	O	n	y	y	y	y	y	y	y	y	n	n	y	y	n	n	y	n	y	y	1	5	1	5	5	5	5	5	5	3	5	n	n	n	n	n	n	n	n	n	n	n	n	n
30	M	m	p	s	n	A	y	n	n	n	n	y	n	n	n	n	n	n	y	y	y	n	n	n	n	1	5	1	1	1	5	5	5	3	1	5	n	n	n	n	n	n	n	n	n	n	n	n	n
23	F	c	f	m	n	A	y	y	y	n	n	y	n	y	n	n	n	n	n	y	n	n	n	n	n	1	5	1	5	1	5	5	5	5	1	5	n	n	n	n	n	n	n	n	n	n	n	n	n
18	F	h	f	m	n	A	y	y	y	n	n	y	n	y	n	n	n	n	n	y	n	n	n	n	n	1	5	1	5	1	5	5	5	5	1	5	n	n	n	n	n	n	n	n	n	n	n	n	n
28	M	h	p	m	n	B	n	y	y	y	y	y	y	y	y	y	n	n	y	y	y	y	n	n	n	5	5	5	5	5	5	1	1	5	5	5	n	y	n	n	n	n	n	n	n	n	n	n	n
24	F	c	p	m	n	A	y	y	y	y	n	y	n	y	y	n	y	n	n	y	y	y	n	n	n	1	5	1	5	5	5	5	5	5	1	5	n	n	n	n	n	n	n	n	n	n	n	n	n
35	M	h	g	s	y	O	y	n	n	n	n	y	n	y	n	y	n	n	y	y	n	y	n	y	n	1	5	1	5	1	5	5	5	5	1	5	n	n	n	n	n	n	n	n	n	n	n	n	n
23	F	c	p	m	y	B	y	y	y	n	n	y	n	y	y	n	n	n	y	y	y	y	n	n	n	1	5	2	5	1	5	5	5	5	1	5	n	n	n	n	n	n	n	n	n	n	n	n	n
32	M	h	p	s	n	O	y	n	n	n	n	y	n	n	n	n	n	n	n	y	y	n	n	n	n	5	5	5	3	5	5	3	3	5	5	5	n	n	n	n	n	n	n	n	n	n	n	n	n
24	M	c	o	m	n	O	y	n	n	n	n	y	n	n	n	n	y	n	n	y	y	y	n	n	n	1	5	5	5	5	5	5	5	5	1	5	n	n	n	n	n	y	n	n	n	n	n	n	n
20	F	c	f	m	y	O	y	n	n	n	n	n	n	n	n	n	y	n	y	n	n	y	n	n	n	5	5	1	5	1	5	5	5	5	1	5	n	n	n	n	n	n	n	n	n	n	n	n	n
28	M	m	o	s	n	B	y	n	n	n	n	y	n	n	n	n	n	y	y	y	y	n	n	n	y	1	5	5	5	5	5	5	5	5	1	5	n	n	n	n	n	y	n	n	n	n	n	y	n
22	M	c	p	m	n	B	y	y	y	n	n	n	n	y	n	n	n	n	y	y	y	n	n	n	n	1	5	1	5	5	5	5	5	5	1	5	n	n	n	n	n	n	n	n	n	n	n	y	n
24	M	c	g	s	n	A	y	n	n	n	n	y	n	y	n	n	n	n	n	y	y	n	n	n	n	1	5	1	5	1	5	5	5	5	1	5	n	n	n	n	n	n	n	n	n	n	n	n	n
22	M	c	o	m	y	B	y	y	y	n	n	y	n	y	n	n	n	n	n	y	y	n	n	y	n	1	5	1	5	1	5	5	5	5	3	5	n	n	n	n	y	n	n	n	n	n	n	n	n
27	F	p	p	m	n	O	y	y	y	n	n	y	n	y	n	n	n	n	n	y	y	n	n	n	n	1	5	1	5	3	5	5	5	5	1	5	n	n	n	n	n	n	n	n	n	n	n	n	n
35	M	c	p	s	n	A	y	n	n	y	n	y	n	y	n	n	n	n	n	y	y	n	n	y	n	1	5	1	5	3	5	5	1	5	1	5	n	n	n	n	n	n	n	n	n	n	n	n	n
27	M	c	p	s	n	A	y	y	y	n	y	y	n	n	n	n	n	n	y	y	y	n	n	n	n	1	5	1	5	5	5	3	3	5	1	5	n	n	n	n	n	n	n	n	n	n	n	n	n
19	M	m	p	s	n	A	y	n	n	n	n	y	n	n	n	n	n	n	y	y	y	n	n	n	n	1	2	1	2	1	2	1	2	3	4	5	n	n	n	n	n	n	n	n	n	n	n	n	n
30	M	c	p	m	n	B	y	y	y	y	y	y	y	y	n	n	n	n	n	y	y	n	n	n	n	2	5	5	5	1	5	5	5	5	1	5	n	y	n	n	n	n	n	n	n	n	n	n	n
32	M	c	o	s	n	O	y	y	y	n	n	y	n	n	n	y	y	n	n	y	y	n	n	n	n	1	5	1	5	3	5	5	5	5	1	5	n	n	n	n	n	n	n	n	n	n	n	y	n
19	M	c	f	m	y	A	y	y	y	n	n	y	y	y	n	n	n	n	y	y	y	n	n	y	y	5	5	1	5	5	5	5	3	5	1	5	n	n	n	n	n	n	n	n	n	n	n	n	n
19	M	c	f	m	y	A	y	y	y	n	n	y	n	y	n	n	y	n	n	y	y	n	n	n	n	1	5	1	5	1	5	5	5	5	1	5	n	n	n	n	n	n	n	n	n	n	n	n	n
19	M	c	f	m	n	B	y	y	y	n	n	y	n	y	n	n	n	n	n	y	y	n	n	n	n	1	5	1	5	1	5	4	4	5	1	4	n	n	n	n	n	n	y	n	n	n	n	n	y
19	M	c	f	m	n	B	y	n	n	n	n	y	n	y	n	n	n	n	n	y	y	n	n	n	n	1	5	1	5	1	5	5	5	5	1	5	n	n	n	n	n	n	n	n	n	n	n	n	n
18	M	c	f	m	n	O	y	y	y	y	n	y	y	y	y	y	y	y	y	y	y	y	y	y	y	1	5	1	5	4	1	5	5	5	1	5	n	n	n	n	n	n	n	n	n	n	n	n	n
20	M	c	f	m	n	O	y	y	n	n	n	y	y	y	y	y	y	y	y	y	y	y	y	y	y	1	5	1	5	1	5	5	5	5	1	5	n	n	n	n	n	n	y	n	n	n	n	n	n
18	M	c	f	m	n	B	y	y	y	y	n	y	y	y	y	y	y	y	y	y	y	y	y	y	y	1	5	1	5	5	5	5	5	5	1	5	n	n	n	n	n	n	n	n	n	n	n	n	n
19	M	c	f	m	n	B	y	n	n	y	n	y	y	y	y	y	y	y	y	y	y	y	y	y	y	1	5	5	5	5	5	1	5	5	5	5	n	n	n	n	n	n	y	n	n	n	n	n	n
21	M	c	f	m	n	O	y	y	n	n	n	y	y	y	y	y	y	n	n	n	y	y	n	y	n	3	5	3	3	5	5	1	5	5	3	5	n	y	n	n	n	n	n	n	n	n	n	n	n
19	F	c	f	m	n	O	y	n	n	n	n	y	n	n	n	n	n	n	n	y	y	n	n	n	n	5	5	5	5	5	5	3	3	5	5	5	n	y	n	n	n	n	n	n	n	n	n	n	n
18	F	c	f	m	n	B	y	y	n	n	n	y	y	n	n	n	n	n	n	n	n	n	n	n	n	3	3	2	3	3	4	4	3	3	3	3	n	n	n	n	n	n	n	n	n	n	n	n	n
19	M	c	f	m	n	A	y	n	n	n	n	y	n	n	n	n	n	n	n	y	n	n	n	n	n	1	5	1	5	5	5	5	5	5	5	5	n	n	n	n	n	n	n	n	n	n	n	n	n
19	M	c	f	m	n	A	y	y	y	n	n	y	n	y	y	n	y	n	n	y	y	y	n	n	n	3	5	4	4	1	5	5	5	5	1	5	n	n	n	n	n	n	n	n	n	n	n	n	n
20	F	c	f	m	n	O	y	y	n	n	n	y	n	y	n	n	n	n	n	y	n	n	n	n	n	3	4	4	5	5	4	5	5	5	4	5	n	n	n	n	n	n	y	n	n	n	n	n	n
18	F	c	f	m	n	A	y	y	y	y	n	n	n	y	n	n	n	n	n	y	y	n	n	n	n	1	5	1	5	5	5	5	3	5	1	5	n	n	n	n	n	n	n	n	n	n	n	n	n
19	F	c	f	m	y	O	y	y	n	n	n	y	n	n	n	n	n	n	n	y	n	n	n	n	n	3	5	1	5	1	5	5	5	5	3	5	n	n	n	n	n	n	n	n	n	n	n	n	n
20	F	c	f	m	y	A	y	y	n	n	n	y	n	y	n	n	n	n	n	y	n	n	n	n	n	1	5	1	5	2	5	4	4	1	4	5	n	n	n	n	n	n	y	n	n	n	n	n	n
18	F	c	f	m	n	B	y	y	y	n	n	n	n	y	n	n	y	n	n	n	n	y	n	n	n	1	5	3	1	5	1	5	5	5	5	5	n	n	n	n	n	n	n	n	n	n	n	n	n
18	F	c	f	m	n	A	y	n	n	n	n	n	n	y	n	n	y	n	y	y	y	y	n	n	n	1	5	1	5	5	5	5	5	5	3	5	n	n	n	n	n	n	n	n	n	n	n	n	n
20	F	c	f	m	y	O	y	n	n	n	n	y	n	n	n	n	n	n	n	y	n	n	n	n	n	3	5	1	4	5	5	5	5	5	1	5	n	n	n	n	n	n	y	n	n	n	n	n	n
19	M	c	f	m	y	O	y	y	y	n	n	y	y	y	n	n	y	n	n	y	y	n	n	n	n	4	5	5	4	4	5	4	4	1	4	5	n	n	n	n	n	n	n	n	n	n	n	n	n
18	F	c	f	m	n	O	n	y	y	n	n	n	n	n	n	n	n	n	y	n	n	y	n	n	n	3	4	1	5	5	5	5	5	5	5	5	n	y	n	n	n	y	y	n	n	n	n	n	n
18	F	c	f	m	n	O	y	n	n	n	n	y	n	n	n	n	y	n	n	y	y	n	y	n	n	3	5	2	4	4	5	3	3	5	1	5	n	n	n	n	n	n	n	n	n	n	n	n	n
24	M	c	f	m	n	O	y	y	y	n	n	n	n	n	n	n	y	n	n	n	n	n	n	n	n	5	4	2	4	2	4	4	4	1	5	5	n	n	n	n	n	n	n	n	n	n	n	n	n
19	F	c	f	m	n	O	y	y	y	n	n	y	y	y	y	y	y	y	y	y	y	y	n	n	n	4	5	4	5	3	5	5	5	5	1	5	n	n	n	n	n	n	n	n	n	n	n	n	n
19	F	c	f	m	n	O	n	n	n	n	n	n	n	n	n	n	n	n	n	n	n	n	n	n	n	1	5	1	5	1	5	5	5	5	1	5	n	n	n	n	n	n	y	n	n	n	n	n	n
23	F	c	f	m	y	O	y	y	y	n	n	n	n	y	n	y	y	n	n	y	n	n	n	y	n	1	5	1	5	1	5	5	5	5	5	5	n	n	n	n	n	n	n	n	n	n	n	n	n
19	F	c	f	m	n	O	y	y	y	n	n	y	n	n	n	n	n	n	y	n	n	n	n	n	n	1	5	1	3	5	5	5	5	5	1	5	n	n	n	n	n	n	n	n	n	n	n	n	n
18	F	c	f	m	n	A	y	y	y	y	n	n	n	y	y	y	n	n	y	y	y	y	n	n	n	1	5	1	5	5	5	5	5	5	1	5	n	n	n	n	n	n	n	n	n	n	n	n	n
18	F	c	f	m	n	B	y	y	y	y	n	y	n	y	n	n	n	n	n	y	y	n	n	n	n	1	5	1	5	5	5	5	5	5	5	5	n	n	n	n	n	n	y	n	n	n	n	n	n
20	F	c	f	m	n	O	y	y	y	n	n	y	y	y	n	n	y	n	n	y	y	n	y	n	n	2	5	5	5	2	5	5	5	5	4	5	n	n	n	n	n	n	n	n	n	n	n	y	n
18	F	c	f	m	n	A	y	n	n	y	n	y	n	n	n	n	y	n	n	y	y	y	n	n	n	2	5	1	5	5	5	5	5	5	1	5	n	n	n	n	n	n	n	n	n	n	n	n	n
19	F	c	f	m	n	A	y	n	n	n	n	y	n	y	n	y	y	n	n	y	y	n	y	n	n	5	5	1	5	5	5	5	5	5	5	5	n	y	n	n	n	n	y	n	n	n	n	n	n
20	F	c	f	m	n	O	y	y	n	n	n	y	n	y	n	n	n	n	n	y	n	n	n	n	n	2	4	5	5	1	5	5	5	5	1	5	n	n	n	n	n	n	n	n	n	n	n	y	n
21	F	c	f	m	n	B	y	n	n	y	n	y	y	n	n	n	n	n	n	y	y	n	n	n	n	5	5	3	5	5	5	3	3	5	5	5	n	n	n	n	n	n	n	n	n	n	n	n	n
19	F	c	f	m	n	A	y	y	y	n	n	n	n	y	n	n	n	n	n	n	n	y	n	n	n	1	5	5	5	5	5	5	5	5	1	5	n	y	n	n	n	n	y	n	n	n	n	n	y
19	F	c	f	m	y	O	n	y	y	n	n	n	y	y	y	y	n	y	y	y	y	y	n	y	y	2	4	1	5	2	5	5	5	5	1	5	n	y	n	n	n	n	n	n	n	y	n	n	n
18	F	c	f	m	n	A	y	y	y	n	n	y	n	n	n	n	n	n	n	n	n	n	n	y	n	5	5	1	5	5	5	5	5	5	1	5	n	n	n	n	n	n	n	n	n	n	n	n	n
18	F	c	f	m	n	A	y	y	y	n	n	y	n	y	y	n	y	y	n	y	y	y	n	n	n	1	5	1	5	5	5	5	5	5	1	5	n	n	n	n	n	n	y	n	n	n	n	n	n
20	F	c	f	m	y	A	y	n	n	y	y	y	n	n	n	n	n	n	n	y	y	n	n	n	n	1	5	1	5	5	3	4	5	5	1	5	n	n	n	n	n	n	n	n	n	n	n	n	n
19	F	c	f	m	n	A	y	n	y	n	n	y	n	y	n	n	n	n	y	n	n	n	n	y	n	1	5	1	5	5	5	5	5	5	1	5	n	n	n	n	n	n	y	n	n	n	n	n	n
18	F	c	f	m	y	O	y	y	y	y	n	n	n	y	y	n	n	n	n	n	n	y	y	n	n	4	4	4	4	4	4	4	4	4	4	2	n	n	n	n	n	n	y	n	n	n	n	n	n
19	F	c	f	m	n	B	y	y	y	n	n	y	n	y	n	n	n	n	y	y	n	n	n	n	n	1	5	1	5	1	5	5	5	5	5	5	n	n	n	n	n	n	n	n	n	n	n	n	n
18	F	c	f	m	n	B	n	n	n	n	n	n	n	n	n	n	n	n	n	n	n	n	n	n	n	5	5	5	5	1	5	5	5	5	1	5	n	n	n	n	n	n	y	n	n	n	n	n	n
19	F	c	f	m	n	O	n	n	n	n	n	n	n	y	n	n	y	n	n	n	n	n	n	n	y	1	5	1	5	1	5	5	5	5	5	5	n	n	n	n	n	n	y	n	n	n	n	n	n
20	F	c	f	m	n	O	y	y	n	n	n	y	n	y	n	y	n	n	y	y	n	n	n	y	n	1	5	1	5	5	5	5	5	5	5	5	n	n	n	n	n	n	n	n	n	n	n	n	n
20	F	c	f	m	n	O	y	n	n	n	n	n	n	n	y	n	n	n	n	y	n	n	n	n	n	4	4	4	4	2	2	2	4	4	4	5	n	y	n	n	n	n	y	n	n	n	n	n	n
21	M	c	f	m	n	B	n	y	y	n	n	n	n	n	n	n	y	n	y	n	n	y	n	n	n	5	5	3	5	5	5	5	5	5	5	5	n	n	n	n	n	n	n	n	n	n	n	n	n
21	F	c	f	m	y	B	y	n	n	n	n	n	n	y	n	n	n	n	y	n	n	n	n	n	n	5	3	5	5	1	5	5	5	5	5	5	n	n	n	n	n	n	y	n	n	n	n	n	n
18	M	c	f	m	n	B	y	y	y	n	n	y	n	n	n	n	n	n	n	n	y	n	n	n	n	4	4	4	4	2	4	2	4	4	2	5	n	n	n	n	n	n	n	y	n	n	n	n	n
19	F	c	f	m	n	O	y	y	y	n	n	y	n	y	n	y	n	n	y	n	n	n	n	y	n	1	5	1	5	1	5	5	5	5	1	1	n	n	n	n	n	n	y	n	n	n	n	n	n
22	F	c	f	m	n	O	y	n	n	n	n	y	n	n	n	n	n	n	n	n	n	n	n	y	n	3	4	2	2	2	4	4	4	4	2	5	n	y	n	n	n	n	y	n	n	n	n	n	n
21	M	c	f	m	n	A	y	y	y	n	n	y	n	y	n	n	n	n	y	y	y	y	n	n	n	5	5	5	5	3	5	5	1	5	5	5	n	n	n	n	n	n	n	n	n	n	n	n	n
26	F	c	g	m	n	B	y	y	y	n	n	y	n	n	n	y	n	n	y	y	n	y	n	n	n	1	5	1	5	1	5	5	5	5	5	5	n	n	n	n	n	n	n	n	n	n	n	n	n
21	F	c	f	m	n	O	y	n	n	n	n	y	n	y	n	n	n	n	n	n	n	n	n	n	n	1	5	5	5	5	5	5	5	5	5	5	n	n	n	n	n	n	n	n	n	n	n	n	n
22	F	c	f	m	n	B	y	y	y	n	n	y	n	n	n	y	y	n	n	y	n	y	n	n	n	5	5	5	5	3	5	5	5	5	5	5	n	n	n	n	n	n	n	n	n	n	n	n	n
18	F	c	f	m	n	A	y	n	n	n	n	n	n	y	n	y	n	n	n	n	n	n	n	y	n	2	4	2	4	2	4	4	2	2	4	4	n	n	n	n	n	n	n	n	n	n	n	n	n
18	F	c	f	m	n	O	y	n	n	n	n	y	n	n	n	y	n	n	n	y	y	n	n	y	n	1	5	5	5	1	5	5	5	5	5	5	n	n	n	n	n	n	n	n	n	n	n	n	n
21	F	c	f	m	y	B	y	n	n	n	n	y	n	y	n	n	n	n	y	n	y	n	n	n	n	5	5	5	5	4	5	5	5	5	5	5	n	n	n	n	n	n	n	n	n	n	n	n	n
21	M	c	f	m	y	A	y	y	n	n	n	y	n	n	n	y	y	n	n	y	y	n	n	n	n	2	4	2	4	2	1	4	4	4	2	5	n	n	n	n	n	n	n	n	n	n	n	n	n
18	F	c	f	m	n	B	y	y	y	n	n	y	n	n	n	n	y	n	y	n	n	y	n	y	n	5	5	5	1	1	5	5	5	5	1	5	y	n	n	n	n	n	n	n	n	n	n	n	n
20	M	c	f	m	n	O	y	n	n	n	n	y	n	y	n	n	n	n	y	y	n	y	n	n	n	1	5	1	5	1	5	5	5	5	1	5	n	n	n	n	n	n	n	n	n	n	n	n	n
20	F	c	f	m	n	A	y	y	y	n	n	n	n	n	n	n	y	n	n	n	n	n	n	n	n	4	4	2	4	2	4	4	4	4	4	4	n	n	n	n	n	n	n	n	n	n	n	n	n
20	M	c	f	m	n	O	y	n	n	n	n	n	y	n	n	n	y	n	n	y	n	y	n	n	n	1	5	3	5	5	5	5	5	5	1	5	n	n	n	n	n	n	n	n	n	n	y	n	n
18	M	c	f	m	n	A	y	n	n	n	n	y	n	y	n	n	n	n	n	y	y	n	n	n	n	5	5	3	5	5	5	5	5	5	5	5	n	y	n	n	n	n	n	n	n	n	n	n	n
21	M	c	f	m	y	B	y	y	y	n	n	y	y	y	y	n	n	y	n	y	y	n	y	n	y	5	1	5	5	5	5	5	5	5	5	1	n	n	n	n	n	n	n	n	n	n	n	n	n
20	M	c	f	m	n	O	y	y	y	n	y	y	n	n	y	y	n	n	y	y	y	y	n	n	n	1	5	1	5	5	5	5	5	5	1	5	n	n	n	n	n	n	n	n	n	n	n	n	n
18	F	c	f	m	n	B	y	y	n	n	n	y	y	n	n	y	y	y	n	y	y	y	n	n	n	1	5	1	5	1	5	5	5	5	1	5	n	n	n	n	n	n	n	n	n	n	n	n	n
20	F	c	f	m	n	B	y	y	y	n	n	y	n	n	n	n	y	n	n	n	n	n	n	n	n	2	2	2	4	2	4	4	4	4	2	4	n	n	n	n	n	n	n	n	n	n	n	n	n
19	F	c	f	m	n	B	y	n	n	n	n	y	n	n	n	n	n	n	y	n	y	n	n	n	n	1	5	5	1	5	5	5	5	5	1	5	n	n	n	n	n	n	n	n	n	n	n	n	n
19	F	c	f	m	n	B	y	y	y	n	n	y	y	n	n	y	y	n	n	y	y	y	n	y	n	1	5	5	5	5	5	5	5	5	5	5	n	n	n	n	y	n	n	n	n	n	n	n	n
19	M	c	f	m	n	A	y	y	y	y	n	y	y	y	y	y	y	y	y	y	y	y	y	y	y	1	5	1	5	5	5	5	5	5	1	5	n	n	n	n	n	n	n	n	n	n	n	n	n
19	F	c	f	m	n	O	y	y	y	n	n	y	n	y	n	y	y	n	n	y	y	y	n	n	n	1	2	1	5	1	5	5	5	5	1	5	n	n	n	n	n	n	n	n	n	n	n	n	n
19	M	c	f	m	n	A	y	y	n	n	n	y	n	y	n	n	n	n	n	y	n	n	n	n	n	5	4	1	5	5	5	5	5	5	1	5	n	n	n	n	n	n	n	n	n	n	n	n	n
19	M	c	f	m	n	O	y	y	y	n	n	y	n	y	n	n	n	n	n	y	n	y	n	n	n	1	5	3	5	5	5	5	5	5	5	5	n	n	n	n	n	n	n	n	n	n	n	n	n
18	M	c	f	m	n	A	y	n	n	n	n	n	n	y	n	n	y	n	y	y	y	y	n	n	n	1	5	1	5	1	5	5	5	5	1	5	n	n	n	n	n	n	n	n	n	n	n	n	n
20	F	c	f	m	n	B	y	n	n	y	n	y	n	y	n	n	y	n	n	y	y	n	n	n	n	2	4	2	4	2	4	4	4	4	2	4	n	y	n	n	n	n	n	n	n	n	n	n	n
21	M	c	f	m	n	B	y	y	y	n	n	y	n	y	y	n	n	n	n	y	n	n	n	n	n	5	5	5	5	5	5	5	5	5	5	5	n	n	n	n	n	n	n	n	n	n	n	n	n
18	M	c	f	m	n	O	y	n	n	n	n	y	n	n	y	n	n	n	n	y	y	n	n	n	n	4	4	2	4	4	4	4	4	4	4	4	n	n	n	n	n	n	n	n	n	n	n	n	n
18	M	c	f	m	n	O	y	y	y	n	n	y	n	n	n	y	y	y	n	y	y	n	n	n	n	2	4	2	4	2	4	4	4	4	4	4	n	n	n	n	n	n	n	n	n	n	n	n	n
19	M	c	f	m	y	O	y	y	y	y	n	n	n	y	n	y	y	n	n	n	n	y	n	y	n	5	5	5	5	5	5	5	5	5	1	5	n	n	n	n	n	n	n	n	n	n	n	n	n
19	M	c	f	m	n	O	y	n	n	n	n	y	n	n	n	y	n	n	y	y	y	y	n	y	n	2	4	4	2	2	2	4	4	4	4	2	n	n	n	n	n	n	n	n	n	n	n	n	n
18	M	c	f	m	y	B	y	y	n	n	n	y	n	y	n	n	n	n	n	y	n	n	n	n	n	5	5	1	5	1	5	5	5	5	1	5	n	n	n	n	n	n	n	n	n	n	n	n	n
18	M	c	f	s	y	O	y	y	y	n	n	y	n	y	n	n	n	y	y	y	y	n	n	n	y	2	4	2	4	2	4	4	4	4	2	4	n	y	n	n	n	n	n	n	n	n	n	n	n
21	M	c	f	m	n	O	y	y	y	n	n	y	n	y	n	n	n	n	n	y	y	y	n	n	n	1	5	5	5	5	5	5	5	5	5	5	n	n	n	n	n	n	n	n	n	n	n	n	n
23	M	c	f	m	n	B	y	n	n	n	y	y	n	y	y	y	n	n	n	y	y	y	n	n	n	2	4	4	2	4	4	4	4	4	2	4	n	n	n	n	n	n	n	n	n	n	n	n	n
18	M	c	f	m	n	B	y	y	y	n	n	y	n	y	n	y	n	n	n	n	y	n	n	y	n	5	5	5	5	5	5	5	5	5	1	5	n	n	n	n	n	n	n	n	n	n	n	n	n
19	M	c	f	m	n	B	y	n	n	n	n	n	n	n	n	n	y	n	n	n	n	y	n	n	n	4	5	1	5	1	5	5	5	5	5	5	n	n	n	n	n	n	n	n	n	n	n	n	n
18	M	c	f	m	n	O	y	n	n	y	n	y	n	y	n	y	y	n	y	y	y	n	y	y	n	2	4	4	4	4	5	4	4	4	2	4	n	n	n	n	n	y	y	n	n	n	n	n	n
21	M	c	f	m	y	O	y	y	y	n	n	y	n	y	n	y	n	n	n	y	y	n	n	n	n	1	5	1	5	1	5	5	5	5	5	5	n	n	n	n	n	n	n	n	n	n	n	n	n
18	M	c	f	m	y	B	y	y	n	n	n	y	n	y	n	n	n	n	y	y	n	n	n	n	n	2	4	2	2	2	4	4	4	2	4	1	y	n	n	n	n	n	n	n	n	n	n	n	n
24	F	c	f	m	n	O	y	n	n	n	n	y	n	n	n	n	n	n	n	y	n	n	n	n	n	2	4	2	4	2	4	4	4	4	2	2	n	n	n	n	n	n	n	n	n	n	n	n	n
21	M	c	f	m	n	B	y	y	y	n	n	y	n	n	y	n	n	n	y	n	y	n	y	n	n	2	4	2	4	2	4	4	4	4	2	4	n	n	n	n	n	n	n	n	n	n	n	n	n
23	M	c	f	m	n	B	y	n	n	n	n	y	n	y	n	n	n	n	n	y	y	n	n	n	n	2	4	2	2	2	4	4	4	4	2	4	n	n	n	n	n	n	n	n	n	n	n	n	n
18	F	c	f	m	n	B	y	y	y	n	n	y	n	y	y	n	n	n	n	y	y	y	y	y	n	2	4	2	4	2	4	4	4	4	2	4	n	n	n	n	n	n	n	n	n	n	n	n	n
18	M	c	f	m	n	B	y	y	y	y	n	y	y	y	n	y	y	y	y	y	y	y	y	y	y	1	5	1	5	5	5	1	5	5	1	5	n	n	n	n	n	n	n	n	n	n	n	n	y
18	M	c	f	m	y	A	y	y	y	n	n	y	n	y	y	y	y	y	y	y	y	y	y	y	y	1	5	1	5	1	5	4	5	5	1	5	n	n	n	n	n	n	n	n	n	n	n	y	n
18	M	c	f	m	n	B	y	n	n	n	n	y	n	y	n	n	n	n	n	y	y	n	n	n	n	1	5	1	5	4	5	5	5	5	1	5	n	n	n	n	y	n	n	n	n	n	n	n	n
21	F	c	f	m	y	A	y	n	n	n	n	n	n	y	n	y	y	n	n	n	n	y	n	y	n	5	5	5	5	5	5	5	5	5	5	5	n	n	n	n	n	n	n	n	n	n	n	n	n
25	M	p	h	m	y	O	y	n	n	n	n	y	n	n	n	n	n	n	n	n	y	n	n	n	n	4	4	2	2	2	4	4	2	4	2	5	n	n	n	n	n	n	n	n	n	n	n	n	n
18	M	c	f	m	y	A	y	y	y	n	n	n	n	n	n	y	n	n	y	n	n	n	n	y	n	1	5	1	5	5	5	5	5	5	1	5	n	n	n	n	n	n	n	n	n	n	n	n	n
21	F	c	f	m	n	A	y	y	y	n	n	y	n	y	n	y	n	n	n	y	n	n	n	y	n	1	5	1	5	5	5	5	5	5	1	5	n	n	n	n	n	n	n	n	n	n	n	n	n
18	F	c	f	m	n	A	y	y	y	n	n	y	n	y	n	y	n	n	n	y	n	y	n	y	n	1	5	1	5	5	5	5	5	5	1	5	n	n	n	n	n	n	n	n	n	n	n	n	n
18	M	c	f	m	y	O	y	y	y	n	n	n	n	n	n	n	y	n	n	n	n	y	n	n	n	1	5	1	5	5	5	5	5	5	1	5	n	y	n	n	n	n	n	n	n	n	n	n	n
18	F	c	f	m	y	B	n	y	y	n	n	n	n	n	n	y	n	n	n	n	n	n	n	y	n	1	5	1	5	5	5	5	5	5	1	5	n	n	n	n	n	n	n	n	n	n	n	n	n
18	F	c	f	m	n	B	n	y	n	n	n	n	n	n	n	y	n	n	n	n	n	n	n	y	n	1	5	1	5	5	5	5	5	5	1	5	n	y	n	n	y	n	n	n	n	n	n	n	n
18	F	c	f	m	y	O	y	y	y	n	n	y	y	y	y	n	y	n	n	y	y	y	y	n	n	1	5	1	5	5	5	5	5	5	1	5	n	y	n	n	n	n	n	n	n	n	n	n	n
19	M	c	f	m	n	A	y	y	y	n	n	y	n	y	n	n	y	n	y	y	y	n	n	n	n	1	5	1	5	5	5	5	5	5	5	5	n	n	n	n	n	n	n	n	n	n	n	n	n
20	F	c	f	m	n	O	y	y	y	n	n	y	n	y	n	y	n	n	n	y	n	n	n	y	n	1	5	1	5	5	5	5	1	5	1	5	n	y	n	n	n	n	n	n	n	n	n	n	n
19	M	c	f	m	n	B	y	y	y	n	n	n	n	n	n	y	y	y	y	n	n	y	n	y	y	1	5	1	5	5	5	5	5	5	5	5	n	n	n	n	n	n	n	n	n	n	n	n	n
19	M	c	f	m	n	A	y	y	y	n	n	y	n	n	n	y	y	n	n	y	y	n	n	n	n	1	5	1	5	5	5	1	1	5	1	5	n	n	n	n	n	n	n	n	n	n	n	n	n
18	M	c	f	m	n	A	y	y	y	n	n	y	n	n	n	y	y	y	y	y	n	y	n	y	y	1	5	1	5	5	5	5	5	5	1	5	n	n	n	n	n	n	n	n	n	n	n	n	n
18	F	c	f	m	n	A	y	y	y	n	n	y	n	y	n	y	n	n	n	y	n	n	n	y	n	1	5	1	5	5	5	5	5	5	1	5	n	n	n	n	n	n	n	n	n	n	n	n	n
18	M	c	f	m	n	B	y	y	y	n	n	y	n	n	n	n	n	n	n	y	y	n	n	n	n	1	5	1	5	5	5	5	5	5	1	5	n	n	n	n	n	n	n	n	n	n	n	n	n
19	M	c	f	m	n	B	n	y	y	n	n	y	n	n	n	n	n	n	n	y	n	n	n	n	n	1	5	1	5	5	5	5	5	5	1	1	n	n	n	n	n	n	n	n	n	n	n	n	n
20	F	c	f	m	n	O	y	n	n	n	n	y	y	y	y	y	y	y	n	y	y	y	y	y	y	1	5	3	5	5	5	5	5	5	1	5	n	n	n	n	n	n	n	n	n	n	n	n	n
20	F	c	f	m	n	O	y	n	n	n	n	y	n	n	n	n	n	n	n	y	n	n	n	n	n	1	5	5	5	5	5	5	5	5	5	5	n	n	n	n	n	n	n	n	n	n	n	n	n
20	F	c	f	m	n	O	y	n	n	n	n	y	n	y	n	n	y	n	n	y	y	y	n	n	n	2	4	1	5	5	5	5	5	5	3	5	n	n	n	n	n	n	n	n	n	n	n	n	n
18	F	c	f	m	y	A	y	n	n	y	n	y	y	y	y	y	y	y	n	y	y	y	y	y	y	1	5	1	5	3	5	1	5	5	1	5	n	n	n	n	n	n	n	n	n	n	n	n	n
20	F	c	f	m	y	B	y	y	y	y	n	y	y	y	n	n	n	n	y	y	y	n	n	n	n	1	5	3	5	5	5	5	5	5	1	5	n	n	n	n	n	n	n	n	n	n	n	n	n
[truncated: 4 more columns]
